# Supplementary material for: Immunomodulatory Effect of Hypericin-Mediated Photodynamic Therapy on Oral Cancer Cells
Source: Pharmaceutics. 2023 Dec 27;16(1):42. doi: 10.3390/pharmaceutics16010042 (PMC10819034; doi:10.3390/pharmaceutics16010042)
Supplement: Supplementary file 1 [file pharmaceutics-16-00042-s001.zip]

Archive with 13 entries (13 files):
- Figure S1A.tiff
- Figure S1B.tiff
- Figure S1C.tiff
- Figure S1D.tiff
- Figure S2A.tiff
- Figure S2B.tiff
- Figure S2C.tiff
- Figure S2D.tiff
- Figure S3.png
- Figure S4.png
- Figure S5.png
- Figure S6.png
- Figure S7.png
